# Supplementary material for: The Effect of Photoperiod on Necrosis Development, Photosynthetic Efficiency and ‘Green Islands’ Formation in Brassica juncea Infected with Alternaria brassicicola
Source: Int J Mol Sci. 2021 Aug 5;22(16):8435. doi: 10.3390/ijms22168435 (PMC8395102; doi:10.3390/ijms22168435)
Supplement: Supplementary file 1 [file ijms-22-08435-s001.zip]

Archive with 2 entries (2 files):
- Suplementary file Figure S1-S4.pdf
- Supplementary file Table S1-S4.xlsx
